# Supplementary material for: Least-squares methods for identifying biochemical regulatory networks from noisy measurements
Source: BMC Bioinformatics. 2007 Jan 10;8:8. doi: 10.1186/1471-2105-8-8 (PMC1793997; doi:10.1186/1471-2105-8-8)
Supplement: Additional file 2 — This is a standard zip compressed file. It can be uncompressed using freely available software, such as winzip. In unix, it can be uncompressed using the unzip command. This file includes the MATLAB source files to run all the calculation for the examples in this paper. To run the files, the MATLAB and Optimization toolboxes for MATLAB are required. More details about each file can be found in "readme.txt". [file 1471-2105-8-8-S2.zip]

Archive with 10 entries (10 files):
- readme.txt
- example_01/cost_CTLS.m
- example_01/four_gene_network_ODE.m
- example_01/main_4genes_Monte_Carlo.m
- example_02/cost_ctls_p.m
- example_02/p53_mdm2_least_squares.m
- example_02/p53_mdm2_measure.mat
- example_03/ATF3_exp_data.mat
- example_03/cost_CTLS.m
- example_03/main_ATF3.m
