# Supplementary material for: Least-squares methods for identifying biochemical regulatory networks from noisy measurements
Source: BMC Bioinformatics. 2007 Jan 10;8:8. doi: 10.1186/1471-2105-8-8 (PMC1793997; doi:10.1186/1471-2105-8-8)
Supplement: Additional file 2 — This is a standard zip compressed file. It can be uncompressed using freely available software, such as winzip. In unix, it can be uncompressed using the unzip command. This file includes the MATLAB source files to run all the calculation for the examples in this paper. To run the files, the MATLAB and Optimization toolboxes for MATLAB are required. More details about each file can be found in "readme.txt". [file 1471-2105-8-8-S2.zip › readme.txt]

Additional File #2


./example_01

includes the MATLAB files for the four-gent networks example

	1. main_4gene_Monte_Carlo.m : main file to run the example, type the following in the MATLAB
	prompt:

		>> main_4gene_Monte_Carlo

	The main paramters can be changed to edit in the beginning of this file
	
	2. four_gene_network_ODE.m : the ordinary differential equations for the four-gene network
	system

	3. cost_CTLS.m : cost function required for solving the constrained total least squares


./example_02

includes the MATLAB files for the p53 and mdm2 gene network

	1. p53_mdm2_least_squares.m : main file to run the example, type the following in the MATLAB
	prompt:

		>> p53_mdm2_least_squares

	2. cost_CTLS.m : cost function required for solving the constrained total least squares

	3. p53_mdm2_measure : measurement data file without noise

./example_03

includes the MATLAB files for the immune network example

	1. main_ATF3.m: main file to run the example, type the following in the MATLAB prompt:

		>> main_ATF3

	2. ATF3_exp_data.mat: the experiment data, which is used in the "main_ATF3.m". 
	It includes the measurments of ATF3, Rel, Il6, and Il12b at the time steps, 0, 60,
	120, 180, 240, 300, and 360 minutes. To see the data, type the following in the MATLAB
	prompt:

		>> load ATF3_exp_data


	3. cost_CTLS.m : cost function required for solving the constrained total least squares
