# Supplementary material for: Least-squares methods for identifying biochemical regulatory networks from noisy measurements
Source: BMC Bioinformatics. 2007 Jan 10;8:8. doi: 10.1186/1471-2105-8-8 (PMC1793997; doi:10.1186/1471-2105-8-8)
Supplement: Additional file 2 — This is a standard zip compressed file. It can be uncompressed using freely available software, such as winzip. In unix, it can be uncompressed using the unzip command. This file includes the MATLAB source files to run all the calculation for the examples in this paper. To run the files, the MATLAB and Optimization toolboxes for MATLAB are required. More details about each file can be found in "readme.txt". [file 1471-2105-8-8-S2.zip › example_01/cost_CTLS.m]

function f = cost_CTLS(x,ith_row,C_mat,num_state,num_data,num_exp)
% Cost function for the constraint total least squares algorithm (CTLS)
%
% Control & Instrumentation Group
% Department of Engineering
% University of Leicester, Leicester, UK
%
% Programmed by Jongrae Kim <jrk7@le.ac.uk>
% 8th May 2006


i = ith_row;
n = num_state;
L = num_data;
p = num_exp;

ei = zeros(n,1);
ei(i) = 1;

x = x(:);

Big_Hx = zeros(p*(L-1),p*n*L);
Big_Hx = sparse(Big_Hx);

for idx=1:num_state    
    % Gi from i=1 to i=n
    Gi = [kron(eye(L-1),ei)' zeros(L-1,n)];
    Gi = sparse(Gi);
    
    % Gi for multiple experiments from i=1 to i=n
    Big_Gi = kron(eye(p),Gi);
    Big_Hx = Big_Hx + x(idx)*Big_Gi;        
end

% G_{n+2}
G_n_plus_2 = [zeros(L-1,n) kron(eye(L-1),ei)'];
G_n_plus_2 = sparse(G_n_plus_2);

% G_{n+2} for multiple experiments
Big_G_n_plus_2 = kron(eye(p),G_n_plus_2);

% Hx for multiple experiments
Big_Hx = Big_Hx - Big_G_n_plus_2;

% cost
f = [x' -1]*C_mat'/(Big_Hx*Big_Hx')*C_mat*[x; -1];
