# Supplementary material for: Least-squares methods for identifying biochemical regulatory networks from noisy measurements
Source: BMC Bioinformatics. 2007 Jan 10;8:8. doi: 10.1186/1471-2105-8-8 (PMC1793997; doi:10.1186/1471-2105-8-8)
Supplement: Additional file 2 — This is a standard zip compressed file. It can be uncompressed using freely available software, such as winzip. In unix, it can be uncompressed using the unzip command. This file includes the MATLAB source files to run all the calculation for the examples in this paper. To run the files, the MATLAB and Optimization toolboxes for MATLAB are required. More details about each file can be found in "readme.txt". [file 1471-2105-8-8-S2.zip › example_01/four_gene_network_ODE.m]

function dxdt = four_gene_network_ODE(t,x,V_is_perturb,pert_time)
% Ordinary differential equations for the four gene networks model
%
% Control & Instrumentation Group
% Department of Engineering
% University of Leicester, Leicester, UK
%
% Programmed by Jongrae Kim <jrk7@le.ac.uk>
% 18th April 2006

% perturbed kinetic constants
if t < pert_time
    V_is_perturb = zeros(1,4);
end

V_1s = 5*(1+V_is_perturb(1));
V_2s = 3.5*(1+V_is_perturb(2));
V_3s = 3*(1+V_is_perturb(3));
V_4s = 4*(1+V_is_perturb(4));

% constant kinetic constants
V_1d = 200; V_2d = 500; V_3d = 150; V_4d = 500;

A_14 = 4; A_24 = 4; A_32 = 5; A_43 = 2;

K_12i = 0.5; K_14a = 1.6; K_24a = 1.6; K_31i = 0.7; K_32a = 1.5; K_43a = 0.15;

K_1d = 30; K_2d = 60; K_3d = 10; K_4d = 50;

n_12 = 1; n_14 = 2; n_24 = 2; n_31 = 1; n_32 = 2; n_43 = 2;

% states
x1 = x(1); x2 = x(2); x3 = x(3); x4 = x(4);

% synthesis rate
v1_syn = V_1s*(1+A_14*(x4/K_14a)^n_14)/((1+(x4/K_14a)^n_14)*(1+(x2/K_12i)^n_12));
v2_syn = V_2s*(1+A_24*(x4/K_24a)^n_24)/(1+(x4/K_24a)^n_24);
v3_syn = V_3s*(1+A_32*(x2/K_32a)^n_32)/((1+(x2/K_32a)^n_32)*(1+(x1/K_31i)^n_31));
v4_syn = V_4s*(1+A_43*(x3/K_43a)^n_43)/(1+(x3/K_43a)^n_43);

% degradation rate
v1_deg = -V_1d*x1/(K_1d + x1);
v2_deg = -V_2d*x2/(K_2d + x2);
v3_deg = -V_3d*x3/(K_3d + x3);
v4_deg = -V_4d*x4/(K_4d + x4);

% differential equations
dxdt(1) = v1_syn + v1_deg;
dxdt(2) = v2_syn + v2_deg;
dxdt(3) = v3_syn + v3_deg;
dxdt(4) = v4_syn + v4_deg;

dxdt = dxdt(:);
