# Supplementary material for: Least-squares methods for identifying biochemical regulatory networks from noisy measurements
Source: BMC Bioinformatics. 2007 Jan 10;8:8. doi: 10.1186/1471-2105-8-8 (PMC1793997; doi:10.1186/1471-2105-8-8)
Supplement: Additional file 2 — This is a standard zip compressed file. It can be uncompressed using freely available software, such as winzip. In unix, it can be uncompressed using the unzip command. This file includes the MATLAB source files to run all the calculation for the examples in this paper. To run the files, the MATLAB and Optimization toolboxes for MATLAB are required. More details about each file can be found in "readme.txt". [file 1471-2105-8-8-S2.zip › example_01/main_4genes_Monte_Carlo.m]

% Test the least squares, the total least squares and the constrained total
% least squares for the four gene network example
% 
% Software requiremonts :   1. MATLAB
%                           2. Optimization Toolbox
%
% Control & Instrumentation Group
% Department of Engineering
% University of Leicester, Leicester, UK
%
% Programmed by Jongrae Kim <jrk7@le.ac.uk>
% 8th May 2006

clear all;

%--------------------------------------------------------------
% I N I T I A L I S E  P A R A M E T E R S
%--------------------------------------------------------------

%---------------------------------------------
% Main option parameters : Begin
%---------------------------------------------
% noise
noise_sw = 1;           % white noise yes(1) no(0)
noise_level = 0.02;     % white noise strength

drift_sw = 0;           % drift noise yes(1) no(0)
drift_strength = 0.1;   % drift noise strength

% number of data per experiment
num_data = 6; 
%---------------------------------------------
% End
%---------------------------------------------

% relative matrix error
err_matrix_all   = [];

% Frobenius norm error
err_norm_all = [];

% Estimated Jacobina
A_LS_all     = [];
A_TLS_all    = [];
A_CTLS_all   = [];

% starting index
st_idx = 1;

% number of Monte Carlo Simulation
num_MC_sim = 1000;

% number of state and the number of perturbation parameters
num_state = 4;
num_perturb_para = 4;

% number of experiments
num_exp = 4;

% data sampling interval
dT = 0.01*3600;
dT_samp = 0.01;

% expertiment time interval
t_start = 0;
t_end = num_data*dT;

% dx? or x(t)?
dx_sw = 1;

% initial condition
x0 = rand(num_state,1);

% perturbation level and application time
pert_level = 100;
pert_time = 2*dT;

% True Jacobian
A_real = [  -6.4533     -2.9198         0                2.5413;
             0          -8.1677         0                3.9320;
            -2.3057      2.8039        -14.4554          0;
             0           0              10.2197         -9.7444];

Ad_real = expm(A_real*dT_samp);

% notations in the paper
p = num_exp;
L = num_data;
n = num_state;

% nominal system
ode_options = odeset('RelTol',1e-6,'AbsTol',1e-9);
[tout_0,xout_0] = ode45(@four_gene_network_ODE, ...
    [t_start 2*dT+dT_samp:dT_samp:(2*dT+dT_samp+num_data*dT_samp) t_end], ...
    x0,ode_options,zeros(num_perturb_para,1),pert_time);
t_nom_0 = tout_0(2:1+num_data);
x_nom_0 = xout_0(2:1+num_data,:);

% optimisation options for the CTLS
opt_options = optimset('Display','off','TolX',1e-6, ...
    'MaxFunEvals',2e4,'MaxIter',1e4,'LargeScale','off');

%--------------------------------------------------------------
% M O N T E - C A R L O  S I M U L A T I O N S
%--------------------------------------------------------------
for g_idx=st_idx:num_MC_sim

    %-------------------------
    % Experiments : perturb
    %-------------------------
    R = [];
    M = [];
    
    for idx=1:num_exp
        
        % perturbatin
        V_is_perturb = zeros(1,num_perturb_para);
        V_is_perturb(idx) = -1*pert_level/100;
        [tout_1,xout_1] = ode45(@four_gene_network_ODE, ...
            [t_start 2*dT+dT_samp:dT_samp:(2*dT+dT_samp+num_data*dT_samp) t_end], ...
            x0,ode_options,V_is_perturb,pert_time);
        t_perturb = tout_1(2:1+num_data);
        x_perturb = xout_1(2:1+num_data,:);

        x_org = x_perturb;

        % add noise
        if noise_sw == 1
            
            for jdx=1:num_state                
                % white noise
                x_noise = x_nom_0(end,jdx)*randn(num_data,1)*noise_level;

                % drift noise
                if drift_sw==1
                    b0 = 0;
                    b_drift(1) = b0;
                    for kdx=2:num_data
                        b_drift(kdx) = b_drift(kdx-1) ...
                            + x_nom_0(end,jdx)*randn(1)*drift_strength*dT_samp;
                    end
                else
                    b_drift = zeros(1,num_data);
                end

                % measurement
                x_perturb(:,jdx) = x_org(:,jdx) + x_noise  + b_drift(:);
            end
        end
        
        % do we know the equilibrium point?
        if dx_sw==1
            dx = x_perturb' - x_nom_0';
        else
            dx = x_perturb';
        end

        R_1 = dx(:,2:end);
        M_1 = dx(:,1:end-1);

        R = [R R_1];
        M = [M M_1];
    end

    %---------------------------------------
    % Least Squares Algorithm (LS)
    %---------------------------------------       
    M = [M; kron(eye(num_exp),ones(1,num_data-1))];  
    RM = (R*M')/(M*M');
    Ad = RM(:,1:num_state);
    
    if cond(Ad+eye(num_state)) < 1e15
        A_LS = (2/dT_samp)*(Ad-eye(num_state))/(Ad+eye(num_state));
    else
        A_LS = (1/dT_samp)*(Ad-eye(num_state));
    end

    %---------------------------------------
    % Total Least Squares Algorithm (TLS)
    %---------------------------------------
    A_TLS_d = [];
    x_TLS_org = [];
    for idx=1:num_state
        A_mat = M';
        b_vec = R(idx,:)';
        [U_TLS,S_TLS,V_TLS]=svd([A_mat b_vec]);
        x_TLS_org = [x_TLS_org; (-V_TLS(1:end,end)/V_TLS(end,end))'];
        x_TLS = x_TLS_org(idx,1:end-1);
        A_TLS_d(idx,:) = x_TLS(1:num_state);
    end

    if cond(A_TLS_d+eye(num_state)) < 1e15
        A_TLS_org = (2/dT_samp)*(A_TLS_d-eye(num_state))/(A_TLS_d+eye(num_state));
    else
        A_TLS_org = (1/dT_samp)*(A_TLS_d-eye(num_state));
    end    

    %-------------------------------------------------
    % Constrained Total Least Squares Algorithm (CTLS)
    %-------------------------------------------------
    A_CTLS_d = [];
    dX_1_L_1 = M(1:num_state,:);
    dX_2_L   = R(1:num_state,:);
    A_mat = [dX_1_L_1; kron(eye(num_exp),ones(1,num_data-1))]';
    for idx=1:num_state        
        b_vec = dX_2_L(idx,:)';
        C_mat = [A_mat b_vec];
        
        % initial guess from the LS
        x0_CTLS = RM(idx,:);
        
        % bound
        lb = x0_CTLS(:)-abs(x0_CTLS(:))*2;
        ub = x0_CTLS(:)+abs(x0_CTLS(:))*2;
        
        % solve
        x_CTLS = fmincon(@cost_CTLS,x0_CTLS,[],[],[],[],lb,ub,[],...
            opt_options,idx,C_mat,num_state,num_data,num_exp);
        A_CTLS_d(idx,:) = x_CTLS(1:num_state);
    end
    
    if cond(A_CTLS_d+eye(num_state)) < 1e15
        A_CTLS_org = (2/dT_samp)*(A_CTLS_d-eye(num_state))/(A_CTLS_d+eye(num_state));
    else
        A_CTLS_org = (1/dT_samp)*(A_CTLS_d-eye(num_state));
    end

    %----------------------------------------------------------------
    % Check wheterh the CTLS solutions too far away from the initial
    % If so, then re-calculate
    %----------------------------------------------------------------
    if norm(abs((A_LS-A_CTLS_org)./max(A_LS,ones(num_state))),'fro') > 10
        disp('Re-calculate');
        for idx=1:num_state
            b_vec = dX_2_L(idx,:)';
            C_mat = [A_mat b_vec];
            x0_CTLS = RM(idx,:);

            lb = x0_CTLS(:)-abs(x0_CTLS(:))*2;
            ub = x0_CTLS(:)+abs(x0_CTLS(:))*2;
            x_CTLS = fmincon(@cost_CTLS,x0_CTLS,[],[],[],[],lb,ub,[],...
                opt_options,idx,C_mat,num_state,num_data,num_exp);

            A_CTLS_d(idx,:) = x_CTLS(1:num_state);
        end

        if cond(A_CTLS_d+eye(num_state)) < 1e15
            A_CTLS_org = (2/dT_samp)*(A_CTLS_d-eye(num_state))/(A_CTLS_d+eye(num_state));
        else
            A_CTLS_org = (1/dT_samp)*(A_CTLS_d-eye(num_state));
        end
    end
    
    %-------------------
    % Calculate Error
    %-------------------    
    % epsilon_M
    Ac_c = A_LS(:);
    Ar_c = A_real(:);

    % epsilon_M for LS
    ii=find(Ar_c==0);
    Ac_c_zero = A_LS(ii);
    Ac_c(ii) = []; Ar_c(ii) = []; %remove zero elements in A_real
    
    err_1 = sum(abs((Ac_c-Ar_c)./Ar_c))/length(Ar_c);
    err_2 = err_1 + sum(abs(Ac_c_zero))/(num_state^2-length(Ar_c));
    err_matrix_all(g_idx,1:2) = [err_1 err_2];

    % epsilon_M for TLS
    A_TLS = A_TLS_org(:);
    A_TLS_zero = A_TLS(ii);
    A_TLS(ii) = [];
    err_1_TLS = sum(abs((A_TLS-Ar_c)./Ar_c))/length(Ar_c);
    err_2_TLS = err_1_TLS + sum(abs(A_TLS_zero))/(num_state^2-length(Ar_c));
    err_matrix_all(g_idx,3:4) = [err_1_TLS err_2_TLS];
    
    % epsilon_M for CTLS
    A_CTLS = A_CTLS_org(:);
    A_CTLS_zero = A_CTLS(ii);
    A_CTLS(ii) = [];
    err_1_CTLS = sum(abs((A_CTLS-Ar_c)./Ar_c))/length(Ar_c);
    err_2_CTLS = err_1_CTLS + sum(abs(A_CTLS_zero))/(num_state^2-length(Ar_c));

    err_matrix_all(g_idx,5:6) = [err_1_CTLS err_2_CTLS];

    % epsilon_F for LS, TLS and CTLS
    er1=A_real-A_LS;
    er2=A_real-A_TLS_org;
    er3=A_real-A_CTLS_org;
    err_norm_all = [err_norm_all; norm(er1,'fro') norm(er2,'fro') norm(er3,'fro')];

    A_LS_all     = [A_LS_all; A_LS(:)'];
    A_TLS_all    = [A_TLS_all; A_TLS_org(:)'];
    A_CTLS_all   = [A_CTLS_all; A_CTLS_org(:)'];

    % display intermediate results
    fprintf('%d:[LS, TLS, CTLS][e_M: Mean (Std. Dev)]=[%5.2f(%5.2f),%5.2f(%5.2f),%5.2f(%5.2f)],', ...
        g_idx,mean(err_matrix_all(:,2)),std(err_matrix_all(:,2)), ...
        mean(err_matrix_all(:,4)),std(err_matrix_all(:,4)), ...
        mean(err_matrix_all(:,6)),std(err_matrix_all(:,6)));
    fprintf('[e_F]=[%5.2f(%5.2f),%5.2f(%5.2f),%5.2f(%5.2f)]\n', ...
        mean(err_norm_all(:,1)), std(err_norm_all(:,1)), ...
        mean(err_norm_all(:,2)), std(err_norm_all(:,2)), ...
        mean(err_norm_all(:,3)), std(err_norm_all(:,3)));
end


%---------------------
% Display the errors
%---------------------
disp('-----------------------------------')
disp(' relative size error : e_M');
disp('-----------------------------------')
fprintf('[LS,TLS,CTLS][Mean (Std. Dev)]=[%5.2f(%5.2f),%5.2f(%5.2f),%5.2f(%5.2f)]\n', ...
        mean(err_matrix_all(:,2)),std(err_matrix_all(:,2)), ...
        mean(err_matrix_all(:,4)),std(err_matrix_all(:,4)), ...
        mean(err_matrix_all(:,6)),std(err_matrix_all(:,6)));
        
disp('-----------------------------------')
disp(' sign error : e_S');
disp('-----------------------------------')
% calculate epsilon_S : sign errors
for idx=1:size(A_LS_all,1)        
    
    A_LS = reshape(A_LS_all(idx,:),num_state,num_state);
    A_TLS = reshape(A_TLS_all(idx,:),num_state,num_state);
    A_CTLS = reshape(A_CTLS_all(idx,:),num_state,num_state);
  

    new_LS(idx) = sum(sum(abs(sign(A_LS)-sign(A_real))))/(num_state^2);
    new_TLS(idx) = sum(sum(abs(sign(A_TLS)-sign(A_real))))/(num_state^2);
    new_CTLS(idx) = sum(sum(abs(sign(A_CTLS)-sign(A_real))))/(num_state^2);   
    
end

% display results
fprintf('[LS,TLS,CTLS] [Mean (Std. Dev.)]=[%4.2f(%4.2f) %4.2f(%4.2f) %4.2f(%4.2f)]\n', ...
      mean(new_LS),std(new_LS),mean(new_TLS),std(new_TLS),mean(new_CTLS),std(new_CTLS));

disp('-----------------------------------')
disp(' frobenius norm error : e_F');
disp('-----------------------------------')
fprintf('[LS,TLS,CTLS][Mean (Std. Dev.)]=[%5.2f(%5.2f),%5.2f(%5.2f),%5.2f(%5.2f)]\n', ...
        mean(err_norm_all(:,1)),std(err_norm_all(:,1)), ...
        mean(err_norm_all(:,2)),std(err_norm_all(:,2)), ...
        mean(err_norm_all(:,3)),std(err_norm_all(:,3)));
