# Supplementary material for: Least-squares methods for identifying biochemical regulatory networks from noisy measurements
Source: BMC Bioinformatics. 2007 Jan 10;8:8. doi: 10.1186/1471-2105-8-8 (PMC1793997; doi:10.1186/1471-2105-8-8)
Supplement: Additional file 2 — This is a standard zip compressed file. It can be uncompressed using freely available software, such as winzip. In unix, it can be uncompressed using the unzip command. This file includes the MATLAB source files to run all the calculation for the examples in this paper. To run the files, the MATLAB and Optimization toolboxes for MATLAB are required. More details about each file can be found in "readme.txt". [file 1471-2105-8-8-S2.zip › example_02/p53_mdm2_least_squares.m]

% Control & Instrumentation Group
% Department of Engineering
% University of Leicester, Leicester, UK
%
% Programmed by Jongrae Kim <jrk7@le.ac.uk>
% 28th Sept. 2006

clear all;

% load experiment data
% dx_1(1,:)= delta[p53], dx_1(2,:) = delta[mdm2]
load p53_mdm2_measure;

% number of data
num_data = 8;

% maximum number of data
if num_data > 16
    num_data = 16;
end

t_measure = t_measure(1:num_data);
dx_1 = dx_1(:,1:num_data);

% get time and save the data without noise
time = t_measure - t_measure(1);
dx_1_org = dx_1;

% number of state and the number of perturbation parameters
num_state = 2;

% true Jacobian
A_true = -0.02*eye(num_state);

% number of experiments
num_exp = 1;

% data sampling interval
dT_samp = time(2)-time(1);
num_data = length(time);

% notations in the paper
p = num_exp;
L = num_data;
n = num_state;

% optimisation options for the CTLS
opt_options = optimset('Display','off','TolX',1e-6,'TolFun',1e-9,'TolCon',1e-9, ...
    'MaxFunEvals',5e3,'MaxIter',1e3,'LargeScale','off');

% initialise
err_norm_all = [];
A_LS_all = [];
A_TLS_all = [];
A_CTLS_all = [];

% number of Monte Carlo Simulation
num_MC_sim = 1000;

% white noise level
noise_level = 0.004;

for g_idx=1:num_MC_sim
        
    % addnoise
    dx_1(1,:) = dx_1_org(1,:) + randn(size(dx_1_org(1,:)))*noise_level;
    dx_1(2,:) = dx_1_org(2,:) + randn(size(dx_1_org(2,:)))*noise_level;
           
    
    %-------------------------
    % Experiments : perturb
    %-------------------------              
    R = [];
    M = [];
    
    for idx=1:num_exp
        if idx==1
            R_1 = dx_1(:,2:end);
            M_1 = dx_1(:,1:end-1);
        end
                
        R = [R R_1];
        M = [M M_1];
    end       

    %-------------------    
    % construct M
    %-------------------        
    M = [M; kron(eye(num_exp),ones(1,num_data-1))];
                
    %--------------------------------------
    % calculate Ad using the Least Squares
    %--------------------------------------
    RM = (R*M')/(M*M');
    A_LS_d = RM(:,1:num_state);
    A_LS = (2/dT_samp)*(A_LS_d-eye(num_state))/(A_LS_d+eye(num_state));       
    
    %-----------------------------
    % calculate Ad using TLS
    %-----------------------------    
    A_TLS_d = [];
    x_TLS_org = [];
    for idx=1:num_state
        A_mat = M';
        b_vec = R(idx,:)';
        [U_TLS,S_TLS,V_TLS]=svd([A_mat b_vec]);
        x_TLS_org = [x_TLS_org; (-V_TLS(1:end,end)/V_TLS(end,end))'];
        x_TLS = x_TLS_org(idx,1:end-1);
        A_TLS_d(idx,:) = x_TLS(1:num_state);        
    end
    A_TLS = (2/dT_samp)*(A_TLS_d-eye(num_state))/(A_TLS_d+eye(num_state));
    A_TLS_org = A_TLS;

    %-----------------------------
    % calculate Ad using CTLS
    %-----------------------------    
    A_CTLS_d = [];    
    dX_1_L_1 = M(1:num_state,:);
    dX_2_L   = R(1:num_state,:);
    A_mat = [dX_1_L_1; kron(eye(num_exp),ones(1,num_data-1))]';    
    for idx=1:num_state
        b_vec = dX_2_L(idx,:)';
        C_mat = [A_mat b_vec];
              
        x0_CTLS = RM(idx,:);        
        x_CTLS = fminsearch(@cost_ctls_p,x0_CTLS,opt_options,idx,C_mat,num_state,num_data,num_exp);                
                
        A_CTLS_d(idx,:) = x_CTLS(1:num_state);
    end
    A_CTLS = (2/dT_samp)*(A_CTLS_d-eye(num_state))/(A_CTLS_d+eye(num_state));
          
    %----------------------------------------
    % Re-calculate CTLS with the constraints
    %----------------------------------------        
    if norm(abs((A_LS-A_CTLS)./max(A_LS,ones(2))),'fro') > 10
        disp('Re-calculate');

        for idx=1:num_state
            b_vec = dX_2_L(idx,:)';
            C_mat = [A_mat b_vec];
            x0_CTLS = RM(idx,:);

            lb = x0_CTLS(:)-abs(x0_CTLS(:))*2;
            ub = x0_CTLS(:)+abs(x0_CTLS(:))*2;
            x_CTLS = fmincon(@cost_ctls_p,x0_CTLS,[],[],[],[],lb,ub,[],...
                opt_options,idx,C_mat,num_state,num_data,num_exp);

            A_CTLS_d(idx,:) = x_CTLS(1:num_state);
        end

        if cond(A_CTLS_d+eye(num_state)) < 1e15
            A_CTLS = (2/dT_samp)*(A_CTLS_d-eye(num_state))/(A_CTLS_d+eye(num_state));
        else
            A_CTLS = (1/dT_samp)*(A_CTLS_d-eye(num_state));
        end
    end
    
    A_CTLS_org = A_CTLS;

    % epsilon_M
    Ac_c = A_LS(:);
    Ar_c = A_true(:);

    % epsilon_M for LS
    ii=find(Ar_c==0);
    Ac_c_zero = A_LS(ii);
    Ac_c(ii) = []; Ar_c(ii) = []; %remove zero elements in A_real
    
    err_1 = sum(abs((Ac_c-Ar_c)./Ar_c))/length(Ar_c);
    err_2 = err_1 + sum(abs(Ac_c_zero))/(num_state^2-length(Ar_c));
    err_matrix_all(g_idx,1:2) = [err_1 err_2];

    % epsilon_M for TLS
    A_TLS = A_TLS_org(:);
    A_TLS_zero = A_TLS(ii);
    A_TLS(ii) = [];
    err_1_TLS = sum(abs((A_TLS-Ar_c)./Ar_c))/length(Ar_c);
    err_2_TLS = err_1_TLS + sum(abs(A_TLS_zero))/(num_state^2-length(Ar_c));
    err_matrix_all(g_idx,3:4) = [err_1_TLS err_2_TLS];
    
    % epsilon_M for CTLS
    A_CTLS = A_CTLS_org(:);
    A_CTLS_zero = A_CTLS(ii);
    A_CTLS(ii) = [];
    err_1_CTLS = sum(abs((A_CTLS-Ar_c)./Ar_c))/length(Ar_c);
    err_2_CTLS = err_1_CTLS + sum(abs(A_CTLS_zero))/(num_state^2-length(Ar_c));

    err_matrix_all(g_idx,5:6) = [err_1_CTLS err_2_CTLS];

    % epsilon_F for LS, TLS and CTLS
    er1=A_true-A_LS;
    er2=A_true-A_TLS_org;
    er3=A_true-A_CTLS_org;
    err_norm_all = [err_norm_all; norm(er1,'fro') norm(er2,'fro') norm(er3,'fro')];

    A_LS_all     = [A_LS_all; A_LS(:)'];
    A_TLS_all    = [A_TLS_all; A_TLS_org(:)'];
    A_CTLS_all   = [A_CTLS_all; A_CTLS_org(:)'];

    % display intermediate results
    fprintf('%d:[LS, TLS, CTLS][e_M: Mean (Std. Dev)]=[%5.2f(%5.2f),%5.2f(%5.2f),%5.2f(%5.2f)],', ...
        g_idx,mean(err_matrix_all(:,2)),std(err_matrix_all(:,2)), ...
        mean(err_matrix_all(:,4)),std(err_matrix_all(:,4)), ...
        mean(err_matrix_all(:,6)),std(err_matrix_all(:,6)));
    fprintf('[e_F]=[%5.2f(%5.2f),%5.2f(%5.2f),%5.2f(%5.2f)]\n', ...
        mean(err_norm_all(:,1)), std(err_norm_all(:,1)), ...
        mean(err_norm_all(:,2)), std(err_norm_all(:,2)), ...
        mean(err_norm_all(:,3)), std(err_norm_all(:,3)));

end

%---------------------
% Display the errors
%---------------------
disp('-----------------------------------')
disp(' relative size error : e_M');
disp('-----------------------------------')
fprintf('[LS,TLS,CTLS][Mean (Std. Dev)]=[%5.2f(%5.2f),%5.2f(%5.2f),%5.2f(%5.2f)]\n', ...
        mean(err_matrix_all(:,2)),std(err_matrix_all(:,2)), ...
        mean(err_matrix_all(:,4)),std(err_matrix_all(:,4)), ...
        mean(err_matrix_all(:,6)),std(err_matrix_all(:,6)));
        
disp('-----------------------------------')
disp(' sign error : e_S');
disp('-----------------------------------')
% calculate epsilon_S : sign errors
for idx=1:size(A_LS_all,1)        
    
    A_LS = reshape(A_LS_all(idx,:),num_state,num_state);
    A_TLS = reshape(A_TLS_all(idx,:),num_state,num_state);
    A_CTLS = reshape(A_CTLS_all(idx,:),num_state,num_state);
  

    new_LS(idx) = sum(sum(abs(sign(A_LS)-sign(A_true))))/(num_state^2);
    new_TLS(idx) = sum(sum(abs(sign(A_TLS)-sign(A_true))))/(num_state^2);
    new_CTLS(idx) = sum(sum(abs(sign(A_CTLS)-sign(A_true))))/(num_state^2);   
    
end

% display results
fprintf('[LS,TLS,CTLS] [Mean (Std. Dev.)]=[%4.2f(%4.2f) %4.2f(%4.2f) %4.2f(%4.2f)]\n', ...
      mean(new_LS),std(new_LS),mean(new_TLS),std(new_TLS),mean(new_CTLS),std(new_CTLS));

disp('-----------------------------------')
disp(' frobenius norm error : e_F');
disp('-----------------------------------')
fprintf('[LS,TLS,CTLS][Mean (Std. Dev.)]=[%5.2f(%5.2f),%5.2f(%5.2f),%5.2f(%5.2f)]\n', ...
        mean(err_norm_all(:,1)),std(err_norm_all(:,1)), ...
        mean(err_norm_all(:,2)),std(err_norm_all(:,2)), ...
        mean(err_norm_all(:,3)),std(err_norm_all(:,3)));
