# Supplementary material for: Least-squares methods for identifying biochemical regulatory networks from noisy measurements
Source: BMC Bioinformatics. 2007 Jan 10;8:8. doi: 10.1186/1471-2105-8-8 (PMC1793997; doi:10.1186/1471-2105-8-8)
Supplement: Additional file 2 — This is a standard zip compressed file. It can be uncompressed using freely available software, such as winzip. In unix, it can be uncompressed using the unzip command. This file includes the MATLAB source files to run all the calculation for the examples in this paper. To run the files, the MATLAB and Optimization toolboxes for MATLAB are required. More details about each file can be found in "readme.txt". [file 1471-2105-8-8-S2.zip › example_03/main_ATF3.m]

% Test the least squares, the total least squares and the constrained total
% least squares for the bionetwork, Il6, Il12b, Rel, and ATF3
% 
% Software requiremonts :   1. MATLAB
%                           2. Optimization Toolbox
%
% Control & Instrumentation Group
% Department of Engineering
% University of Leicester, Leicester, UK
%
% Programmed by Jongrae Kim <jrk7@le.ac.uk>
% 8th May 2006

clear all;

% choose either "Il6" or "Il12"
which_mRNA = 'Il6';

% number of state and the number of perturbation parameters
num_state = 3;

% number of experiments
num_exp = 1;

% data sampling interval
time = 0:60:360; % [min]
dT_samp = time(2)-time(1);
num_data = length(time);

% notations in the paper
p = num_exp;
L = num_data;
n = num_state;

% optimisation options for the CTLS
opt_options = optimset('Display','off','TolX',1e-6,'TolFun',1e-9,'TolCon',1e-9, ...
    'MaxFunEvals',5e3,'MaxIter',1e3,'LargeScale','off');

%-------------
% Experiments
%-------------
load ATF3_exp_data;

% x1 = Il6, x2 = Rel, x3=ATF3
if strcmp(which_mRNA,'Il6')
    dx = [Il6_v(:)'; Rel_v(:)'; ATF3_v(:)'];
else
    dx = [Il12_v(:)'; Rel_v(:)'; ATF3_v(:)'];
end

%---------------------------------------
% construct R & M for the least-squares
%---------------------------------------
R = [];
M = [];

for idx=1:num_exp
    R_1 = dx(:,2:end);
    M_1 = dx(:,1:end-1);

    R = [R R_1];
    M = [M M_1];
end
M = [M; kron(eye(num_exp),ones(1,num_data-1))];

%------------------------------------------------
% calculate the Jacobian using the Least Squares
%------------------------------------------------
RM = (R*M')/(M*M');
A_LS_d = RM(:,1:num_state);
A_LS = (2/dT_samp)*(A_LS_d-eye(num_state))/(A_LS_d+eye(num_state));

%------------------------------------------------------
% calculate the Jacobian using the Total Least Squares
%------------------------------------------------------
A_TLS_d = [];
x_TLS_org = [];
for idx=1:num_state
    A_mat = M';
    b_vec = R(idx,:)';
    [U_TLS,S_TLS,V_TLS]=svd([A_mat b_vec]);
    x_TLS_org = [x_TLS_org; (-V_TLS(1:end,end)/V_TLS(end,end))'];
    x_TLS = x_TLS_org(idx,1:end-1);
    A_TLS_d(idx,:) = x_TLS(1:num_state);
end
A_TLS = (2/dT_samp)*(A_TLS_d-eye(num_state))/(A_TLS_d+eye(num_state));

%------------------------------------------------------------------
% calculate the Jacobian using the Constrained Total Least Squares
%------------------------------------------------------------------
A_CTLS_d = [];
dX_1_L_1 = M(1:num_state,:);
dX_2_L   = R(1:num_state,:);
A_mat = [dX_1_L_1; kron(eye(num_exp),ones(1,num_data-1))]';
for idx=1:num_state
    b_vec = dX_2_L(idx,:)';
    C_mat = [A_mat b_vec];

    x0_CTLS = RM(idx,:);
    x_CTLS = fminsearch(@cost_CTLS,x0_CTLS,opt_options,idx,C_mat,num_state,num_data,num_exp);

    A_CTLS_d(idx,:) = x_CTLS(1:num_state);
end
A_CTLS = (2/dT_samp)*(A_CTLS_d-eye(num_state))/(A_CTLS_d+eye(num_state));

%----------------------------------------------------------------
% Check wheterh the CTLS solutions too far away from the initial
% If so, then re-calculate
%----------------------------------------------------------------
if norm(abs((A_LS-A_CTLS)./max(A_LS,ones(3))),'fro') > 10
    disp('Re-calculate');

    for idx=1:num_state
        b_vec = dX_2_L(idx,:)';
        C_mat = [A_mat b_vec];
        x0_CTLS = RM(idx,:);

        lb = x0_CTLS(:)-abs(x0_CTLS(:))*2;
        ub = x0_CTLS(:)+abs(x0_CTLS(:))*2;
        x_CTLS = fmincon(@cost_CTLS,x0_CTLS,[],[],[],[],lb,ub,[],...
            opt_options,idx,C_mat,num_state,num_data,num_exp);

        A_CTLS_d(idx,:) = x_CTLS(1:num_state);
    end

    if cond(A_CTLS_d+eye(num_state)) < 1e15
        A_CTLS = (2/dT_samp)*(A_CTLS_d-eye(num_state))/(A_CTLS_d+eye(num_state));
    else
        A_CTLS = (1/dT_samp)*(A_CTLS_d-eye(num_state));
    end
end


%--------------------------
% Display the results
%--------------------------
fprintf('-----------------\n');
if strcmp(which_mRNA,'Il6')
    disp('Il6');    
    mRNA_num = 6;
    kin_ratio = -1.59;
else
    disp('Il12');
    mRNA_num = 12;
    kin_ratio = -1.93;
end
fprintf('-----------------\n');

% the least squares
if A_LS(1,3) < 0 
    fprintf('The least-squares shows the NEGATIVE feedback of ATF3 to Il%d.\n', mRNA_num);
else
    fprintf('The least-squares shows the POSITVE feedback of ATF3 to Il%d.\n', mRNA_num);
end
fprintf('The feedback ratio of Rel to ATF3 for Il%d is %4.2f.\n', ...
    mRNA_num, A_LS(1,2)/A_LS(1,3));
fprintf('The ratio from the kinetic model is %4.2f.\n',kin_ratio);
fprintf('------------------------------------------\n');

% the total least squares
if A_TLS(1,3) < 0 
    fprintf('The total least-squares shows the NEGATIVE feedback of ATF3 to Il%d.\n', mRNA_num);
else
    fprintf('The total least-squares shows the POSITVE feedback of ATF3 to Il%d.\n', mRNA_num);
end
fprintf('The feedback ratio of Rel to ATF3 for Il%d is %4.2f.\n', ...
    mRNA_num, A_TLS(1,2)/A_TLS(1,3));
fprintf('The ratio from the kinetic model is %4.2f.\n',kin_ratio);
fprintf('------------------------------------------\n');

% the constrained total least squares
if A_CTLS(1,3) < 0 
    fprintf('The constrained total least-squares shows the NEGATIVE feedback of ATF3 to Il%d.\n', mRNA_num);
else
    fprintf('The constrained total least-squares shows the POSITVE feedback of ATF3 to Il%d.\n', mRNA_num);
end
fprintf('The feedback ratio of Rel to ATF3 for Il%d is %4.2f.\n', ...
    mRNA_num, A_CTLS(1,2)/A_CTLS(1,3));
fprintf('The ratio from the kinetic model is %4.2f.\n',kin_ratio);
fprintf('------------------------------------------\n');
